# Supplementary material for: Regulated dicing of pre-mir-144 via reshaping of its terminal loop
Source: Nucleic Acids Res. 2022 Jul 8;50(13):7637–54. doi: 10.1093/nar/gkac568 (PMC9303283; doi:10.1093/nar/gkac568)
Supplement: gkac568_Supplemental_Files [file gkac568_supplemental_files.zip]

Archive with 2 entries (2 files):
- 2022_0501_ILF3_mir144_supp_merge_print.pdf
- TableS1_mir144_Oligos_2022.xlsx
