# Supplementary material for: Regulated dicing of pre-mir-144 via reshaping of its terminal loop
Source: Nucleic Acids Res. 2022 Jul 8;50(13):7637–54. doi: 10.1093/nar/gkac568 (PMC9303283; doi:10.1093/nar/gkac568)
Supplement: gkac568_Supplemental_Files [file gkac568_supplemental_files.zip › TableS1_mir144_Oligos_2022.xlsx]

## Sheet: Sheet1
Supplementary Table 1. Oligonucleotides used in this study.
DNA oligos for miRNA cloning (miRNA mutants are constructed using overlap PCR; Template is the genomic DNA of HEK293T cells):
pCMV-144-451:
144-F	GATCAGATCTTAACAGACCCTAGCTCCAGTCC
451-R	GATCCTCGAGTGTCTAGGCTGGTCTCAAACTCC
pCMV-144:
144-F	GATCAGATCTTAACAGACCCTAGCTCCAGTCC
144-R	GATCCTCGAGTTGCCATTCCCAAGTGCCCTG
pCMV-451:
451-F	GATCAGATCTTCCGGGCACCCCCAGCTCTGG
451-R	GATCCTCGAGTGTCTAGGCTGGTCTCAAACTCC
pCMV-Δ144-451:
144-F	GATCAGATCTTAACAGACCCTAGCTCCAGTCC
Δpre144-R	GTGCCCGGACTCAGCCAGGGCCCCACTGGGG
Δpre144-F	GCCCTGGCTGAGTCCGGGCACCCCCAGCTCTG
451-R	GATCCTCGAGTGTCTAGGCTGGTCTCAAACTCC
pCMV-144LD-451:
144-F	GATCAGATCTTAACAGACCCTAGCTCCAGTCC
144LD-R	CATCATCTATACTGTAGTTACAGTATATGATGATATCCCAGC
144LD-F	CATCATATACTGTAACTACAGTATAGATGATGTACTAGTCCG
451-R	GATCCTCGAGTGTCTAGGCTGGTCTCAAACTCC
pCMV-144LM-451:
144-F	GATCAGATCTTAACAGACCCTAGCTCCAGTCC
144LM-R	ACTGTACTCACAGTAGCGTATGCTACAGTATATGATGATATCCCAGCC
144LM-F	TAGCATACGCTACTGTGAGTACAGTATAGATGATGTACTAGTCCGGG
451-R	GATCCTCGAGTGTCTAGGCTGGTCTCAAACTCC
pCMV-144LM1-451:
144-F	GATCAGATCTTAACAGACCCTAGCTCCAGTCC
144LM1-R	ACTGTAGTGTCTCATCGGTATGGTACAGTATATGATGATATCCCAGCC
144LM1-F	TACCATACCGATGAGACACTACAGTATAGATGATG
451-R	GATCCTCGAGTGTCTAGGCTGGTCTCAAACTCC
pCMV-144LM2-451:
144-F	GATCAGATCTTAACAGACCCTAGCTCCAGTCC
144LM2-R	ACTGTAGTGTCTTTAGCCAAACTTACAGTATATGATGATATCCCAG
144LM2-F	TAAGTTTGGCTAAAGACACTACAGTATAGATGATGTACTAGTCC
451-R	GATCCTCGAGTGTCTAGGCTGGTCTCAAACTCC
pCMV-144LM3-451:
144-F	GATCAGATCTTAACAGACCCTAGCTCCAGTCC
144LM3-R	ACTGTACACAGACATCGCAAACTTACAGTATATGATGATATC
144LM3-F	TAAGTTTGCGATGTCTGTGTACAGTATAGATGATGTACTAGTCCGGG
451-R	GATCCTCGAGTGTCTAGGCTGGTCTCAAACTCC
pCMV-144LM4-451:
144-F	GATCAGATCTTAACAGACCCTAGCTCCAGTCC
144LM4-R	TACTGTAGTGCTTCATCGCAAACTTACAGTATATGATGATA
144LM4-F	GTTTGCGATGAAGCACTACAGTATAGATGATGTACTAGTCCG
451-R	GATCCTCGAGTGTCTAGGCTGGTCTCAAACTCC
pCMV-144LM6-451:
144-F	GATCAGATCTTAACAGACCCTAGCTCCAGTCC
144LM6-R	GTAGTGTCTCATCGCTTACTTACAGTATATGATGATATCCCAG
144LM6-F	CTGTAAGTAAGCGATGAGACACTACAGTATAGATGATGT
451-R	GATCCTCGAGTGTCTAGGCTGGTCTCAAACTCC
pCMV-144LM7-451:
144-F	GATCAGATCTTAACAGACCCTAGCTCCAGTCC
144LM7-R	CTGTACTGTCTCATCGCAAACTTACAGTATATG
144LM7-F	AAGTTTGCGATGAGACAGTACAGTATAGATGATGTACTAGTCCG
451-R	GATCCTCGAGTGTCTAGGCTGGTCTCAAACTCC
pCMV-144LM7R-451:
144-F	GATCAGATCTTAACAGACCCTAGCTCCAGTCC
144LM7R-R	CTGTACTGTCTCATCGCAAAGTTACAGTATATGATGATATCCC
144LM7R-F	AACTTTGCGATGAGACAGTACAGTATAGATGATGTACTAGTCCG
451-R	GATCCTCGAGTGTCTAGGCTGGTCTCAAACTCC
pCMV-144LM8-451:
144-F	GATCAGATCTTAACAGACCCTAGCTCCAGTCC
144LM8-R	GTGTCTCATCGCAATGTTACAGTATATGATGATATCCC
144LM8-F	CTGTAACATTGCGATGAGACACTACAGTATAGATG
451-R	GATCCTCGAGTGTCTAGGCTGGTCTCAAACTCC
pCMV-144LM8R-451:
144-F	GATCAGATCTTAACAGACCCTAGCTCCAGTCC
144LM8R-R	CAGTCTCATCGCAATGTTACAGTATATGATGATATCCC
144LM8R-F	CTGTAACATTGCGATGAGACTGTACAGTATAGATGATGTACTAGTCC
451-R	GATCCTCGAGTGTCTAGGCTGGTCTCAAACTCC
pCMV-144L1bp-451:
144-F	GATCAGATCTTAACAGACCCTAGCTCCAGTCC
144L1bp-R	GTACGTGTCTCATCGCAAACTGTACAGTATATGATGATATCCCAGCC
144L1bp-F	CAGTTTGCGATGAGACACGTACAGTATAGATGATGTACTAGTCCGG
451-R	GATCCTCGAGTGTCTAGGCTGGTCTCAAACTCC
pCMV-144L2bp-451:
144-F	GATCAGATCTTAACAGACCCTAGCTCCAGTCC
144L2bp-R	ACAGTGTCTCATCGCAAACTTGTACAGTATATGATGATATCCCAGCC
144L2bp-F	CAAGTTTGCGATGAGACACTGTACAGTATAGATGATGTACTAGTCCGG
451-R	GATCCTCGAGTGTCTAGGCTGGTCTCAAACTCC
pCMV-144L3bp-451:
144-F	GATCAGATCTTAACAGACCCTAGCTCCAGTCC
144L3bp-R	AGGTGTCTCATCGCAAACTCTGTACAGTATATGATGATATCCCAGCC
144L3bp-F	CAGAGTTTGCGATGAGACACCTGTACAGTATAGATGATGTACTAGTCCGG
451-R	GATCCTCGAGTGTCTAGGCTGGTCTCAAACTCC
pCMV-144L4bp-451:
144-F	GATCAGATCTTAACAGACCCTAGCTCCAGTCC
144L4bp-R	GTGTGTCTCATCGCAAACTACTGTACAGTATATGATGATATCCCAGCC
144L4bp-F	CAGTAGTTTGCGATGAGACACACTGTACAGTATAGATGATGTACTAGTCCGG
451-R	GATCCTCGAGTGTCTAGGCTGGTCTCAAACTCC
pCMV-144L5bp-451:
144-F	GATCAGATCTTAACAGACCCTAGCTCCAGTCC
144L5bp-R	CGTGTCTCATCGCAAACTGACTGTACAGTATATGATGATATCCCAGCC
144L5bp-F	GTCAGTTTGCGATGAGACACGACTGTACAGTATAGATGATGTACTAGTCCGG
451-R	GATCCTCGAGTGTCTAGGCTGGTCTCAAACTCC
pCMV-144LM-2bp-451:
144-F	GATCAGATCTTAACAGACCCTAGCTCCAGTCC
144LM-2bp-R	ACTGTACACTCACAGTAGCGTATGCTGTACAGTATATGATGATATCCCAGCC
144LM-2bp-F	TACAGCATACGCTACTGTGAGTGTACAGTATAGATGATGTACTAGTCCGGG
451-R	GATCCTCGAGTGTCTAGGCTGGTCTCAAACTCC
pCMV-144LM3-2bp-451:
144-F	GATCAGATCTTAACAGACCCTAGCTCCAGTCC
144LM3-2bp-R	ACTGTACACACAGACATCGCAAACTTGTACAGTATATGATGATATC
144LM3-2bp-F	TACAAGTTTGCGATGTCTGTGTGTACAGTATAGATGATGTACTAGTCCGGG
451-R	GATCCTCGAGTGTCTAGGCTGGTCTCAAACTCC
pCMV-144L14-2bp-451:
144-F	GATCAGATCTTAACAGACCCTAGCTCCAGTCC
144L14-2bp-R	TATACTGTACACACTGGTGTTCGACTGTACAGTATATGATGATATCCCAGCC
144L14-2bp-F	CTGTACAGTCGAACACCAGTGTGTACAGTATAGATGATGTACTAGTCCGG
451-R	GATCCTCGAGTGTCTAGGCTGGTCTCAAACTCC
pCMV-144L14-451:
144-F	GATCAGATCTTAACAGACCCTAGCTCCAGTCC
144L14-R	TATACTGTACACTGGTGTTCGACTACAGTATATGATGATATCCCAGCC
144L14-F	CTGTAGTCGAACACCAGTGTACAGTATAGATGATGTACTAGTCCGG
451-R	GATCCTCGAGTGTCTAGGCTGGTCTCAAACTCC
DNA oligos for miRNA sensor constructs:
2 X 451 bulge-F	CTAGCTTACTAAACTCAGTATACGTAACGGTTTCTGTTACTAAACTCAGTATACGTAACGGTTTCTGT
2 X 451 bulge-R	CTAGACAGAAACCGTTACGTATACTGAGTTTAGTAACAGAAACCGTTACGTATACTGAGTTTAGTAAG
1 X 144 perfect-F	TCGAGACTAGTACATCATCTATACTGTAGTGT
1 X 144 perfect-R	CTAGACACTACAGTATAGATGATGTACTAGTC
DNA oligos for qPCR:
qh144-F	CATAACCCACCTGGGCTGTGC
qh144-R	CAGAACAGGACAGGTCAGGGCT
qhGAPDH-F	CAGCCTCAAGATCATCAGCA
qhGAPDH-R	TGTGGTCATGAGTCCTTCCA
DNA oligos for shRNA constructs:
shScramble-F	CTAGATTCCAAAAAGCAAGCTGACCCTGAAGTTCTTCGAGTCAGAACTTCAGGGTCAGCTTGCG
shScramble-R	GATCCGCAAGCTGACCCTGAAGTTCTGACTCGAAGAACTTCAGGGTCAGCTTGCTTTTTGGAAT
shILF3-1F	CTAGATTCCAAAAAGAGCTCCTGTGTGAGAAATCTTCGAGTCAGATTTCTCACACAGGAGCTCG
shILF3-1R	GATCCGAGCTCCTGTGTGAGAAATCTGACTCGAAGATTTCTCACACAGGAGCTCTTTTTGGAAT
shILF3-2F	CTAGATTCCAAAAAGGAGGTTGATGGCAATTCACTTCGAGTCAGTGAATTGCCATCAACCTCCG
shILF3-2R	GATCCGGAGGTTGATGGCAATTCACTGACTCGAAGTGAATTGCCATCAACCTCCTTTTTGGAAT
shBUD13-1F	CTAGATTCCAAAAAGCTATATTGATGACGAAGACTTCGAGTCAGTCTTCGTCATCAATATAGCG
shBUD13-1R	GATCCGCTATATTGATGACGAAGACTGACTCGAAGTCTTCGTCATCAATATAGCTTTTTGGAAT
shBUD13-2F	CTAGATTCCAAAAAGTCATGGTTCCTCAGATATCTTCGAGTCAGATATCTGAGGAACCATGACG
shBUD13-2R	GATCCGTCATGGTTCCTCAGATATCTGACTCGAAGATATCTGAGGAACCATGACTTTTTGGAAT
shNF110-1F	CTAGATTCCAAAAAGCTACTCACAGTCGAACTACTTCGAGTCAGTAGTTCGACTGTGAGTAGCG
shNF110-1R	GATCCGCTACTCACAGTCGAACTACTGACTCGAAGTAGTTCGACTGTGAGTAGCTTTTTGGAAT
shNF110-2F	CTAGATTCCAAAAAGCGGAGATTTCTACCTTCTCTTCGAGTCAGAGAAGGTAGAAATCTCCGCG
shNF110-2R	GATCCGCGGAGATTTCTACCTTCTCTGACTCGAAGAGAAGGTAGAAATCTCCGCTTTTTGGAAT
shNF45-1F	CTAGATTCCAAAAAGGCCCTTTGTACCACATATCTTCGAGTCAGATATGTGGTACAAAGGGCCG
shNF45-1R	GATCCGGCCCTTTGTACCACATATCTGACTCGAAGATATGTGGTACAAAGGGCCTTTTTGGAAT
shNF45-2F	CTAGATTCCAAAAAGGTGGTGATACTCAAGATTCTTCGAGTCAGAATCTTGAGTATCACCACCG
shNF45-2R	GATCCGGTGGTGATACTCAAGATTCTGACTCGAAGAATCTTGAGTATCACCACCTTTTTGGAAT
DNA oligos for cDNA constructs:
NF90-Mlu	ATCGACGCGTGGAGGCGGTGGCGGAGGAATGCGTCCAATGCGAATTTTTGTG
NF90-Not	GATCGCGGCCGCCTAGGAAGACCCAAAATCATGATAGCCG
XPO5-Mlu	ATCGACGCGTGGAGGCGGTGGCGGAGGAATGGCGATGGATCAAGTAAACGCGCT
XPO5-Xba	GATCTCTAGATTCAGGGTTCAAAGATGGTGGCCAGGC
TRBP-Mlu	ATCGACGCGTGGAGGCGGTGGCGGAGGAATGAGTGAAGAGGAGCAAGGCTCCG
TRBP-Xba	GATCTCTAGATTCACTTGCTGCCTGCCATGATCTTG
Ran-Mlu	ATCGACGCGTGGAGGCGGTGGCGGAGGAATGGCTGCGCAGGGAGAGCCCCA
Ran-Xba	GATCTCTAGATTCACAGGTCATCATCCTCATCCGGGA
DNA oligos for Northern blotting probes:
anti-451	AAACTCAGTAATGGTAACGGTTT
anti-144-3p	TAGTACATCATCTATACTGTAG
anti-375-3p	TCACGCGAGCCGAACGAACAAA
anti-21-5p	GTCAACATCAGTCTGATAAGCTA
anti-let-7a-5p	AACTATACAACCTACTACCTCA
anti-U6 snRNA	ATTTGCGTGTCATCCTTGCGCAG
RNA oligos with LNA nucleotides:
pre-mir-144 LNA loop	rGrGrArUrArUrCrArUrCrGrUrArUrArCrUrGrUrArArGrUrU+C+ArUrUrArUrUrGrArGrArCrArCrUrArCrA rGrUrArUrArGrArUrGrArUrGrUrArCrUrA
pre-mir-144 LNA stem	rGrGrArUrArUrCrArUrCrGrUrArUrArCrUrGrUrArArGrUrUrCrArU+T+ArUrUrGrArGrArCrArCrUrArCrArGrUrArUrArGrArUrGrArUrGrUrArCrUrA
pre-miR-144 Control (No LNA)	rGrGrArUrArUrCrArUrCrGrUrArUrArCrUrGrUrArArGrUrUrCrArUrUrArUrUrGrArGrArCrArCrUrArCrArGrUrArUrArGrArUrGrArUrGrUrArCrUrA
DNA oligos for in vitro transcription:
dre_pre-miR-144_WT	TAGTACATCATCTATACTGTAGTGTCTCAATAATGAACTTACAGTATACGATGATATCCTATAGTGAGTCGTATTACCTG
dre_pre-miR-144_LM	TAGTACATCATCTATACTGTACAACTGGCTGTTGCCACTTACAGTATACGATGATATCCTATAGTGAGTCGTATTACCTG
dre_pre-miR-144_LM3	TAGTACATCATCTATACTGTACAACTGGCATAATGAACTTACAGTATACGATGATATCCTATAGTGAGTCGTATTACCTG
dre_pre-miR-144_LM4	TAGTACATCATCTATACTGTAGTGCTTCAATAATGAACTTACAGTATACGATGATATCCTATAGTGAGTCGTATTACCTG
dre_pre-miR-144_LM7	TAGTACATCATCTATACTGTACTGTCTCAATAATGAACTTACAGTATACGATGATATCCTATAGTGAGTCGTATTACCTG
Universal_T7-G	CAGGTAATACGACTCACTATAG
StarFire probes for Northenr blot
1008 StarFire miR-144-3’	TAGTACATCATCTATACTGTA
1005 StarFire miR-430c	ACACCCCAAAGAGAAGCACTTA
